# Supplementary material for: Refining the Clinical Pathway for Nasotracheal Intubation: An Updated Decision Making Algorithm
Source: J Clin Med. 2025 Oct 31;14(21):7746. doi: 10.3390/jcm14217746 (PMC12610429; doi:10.3390/jcm14217746)
Supplement: Supplementary file 1 [file jcm-14-07746-s001.zip]

Archive with 1 entries (1 files):
- jcm-3920296-supplementary.pdf
